# Supplementary material for: Uniform bacterial genetic diversity along the guts of mice inoculated with human stool
Source: bioRxiv. 2025 Jan 29:2025.01.28.635365. Preprint. [Version 1] doi: 10.1101/2025.01.28.635365 (PMC11838389; doi:10.1101/2025.01.28.635365)
Supplement: Supplement 2 [file media-2.csv]

species	Inoculum	Mouse 1 Duodenum	Mouse 1 Jejunum	Mouse 1 Ileum	Mouse 1 Cecum	Mouse 1 Colon	Mouse 2 Duodenum	Mouse 2 Jejunum	Mouse 2 Ileum	Mouse 2 Cecum	Mouse 2 Colon	Mouse 3 Duodenum	Mouse 3 Jejunum	Mouse 3 Ileum	Mouse 3 Cecum	Mouse 3 Colon	Mouse 4 Duodenum	Mouse 4 Jejunum	Mouse 4 Ileum	Mouse 4 Cecum	Mouse 4 Colon	Mouse 5 Duodenum	Mouse 5 Jejunum	Mouse 5 Ileum	Mouse 5 Cecum	Mouse 5 Colon	Mouse 6 Duodenum	Mouse 6 Jejunum	Mouse 6 Ileum	Mouse 6 Cecum	Mouse 6 Colon	Mouse 7 Duodenum	Mouse 7 Jejunum	Mouse 7 Ileum	Mouse 7 Cecum	Mouse 7 Colon	Mouse 8 Duodenum	Mouse 8 Jejunum	Mouse 8 Ileum	Mouse 8 Cecum	Mouse 8 Colon
Akkermansia_muciniphila_55290	0.0004270957569	0.000210403341	0.0002065821122	0.0001498610496	8.09E-05	8.36E-05	NA	0.0001781638147	0.0001191373449	9.81E-05	0.0001044743306	7.65E-05	0.0001755621138	NA	7.83E-05	9.09E-05	0.0001229019501	0.0001427037763	0.0001328834482	0.0001043303511	0.0001343607371	8.95E-05	0.0001675558406	0.0001479809249	0.000110690162	0.0001134222322	7.71E-05	0.0001621056471	0.0001729322239	9.69E-05	8.17E-05	0.002046827827	0.0001189039547	7.21E-05	0.0002450924753	0.0001061254268	9.81E-05	6.35E-05	9.23E-05	0.0002184081547	9.78E-05
Anaerostipes_hadrus_55206	0.006803303494	NA	NA	0.0002725471024	0.002488117204	0.002653984533	NA	0.0001841865468	NA	0.0002750095766	0.0002590232426	NA	0.001035154994	NA	0.001271844835	0.001091459333	0.0001275224105	0.0001256907426	0.000192378798	0.000109892186	0.0001302776369	0.0001615223316	0.0002090928056	0.0002179677264	0.0001866394278	0.0001697817426	NA	0.0001896587876	0.0002134139745	NA	NA	NA	0.0003851078078	0.0003532890044	NA	NA	NA	0.0002565170192	0.000251201914	NA	NA
Bacteroides_cellulosilyticus_58046	0.0002778550616	0.0001242919692	6.85E-05	7.65E-05	8.79E-05	7.34E-05	NA	0.0001063743557	7.26E-05	0.0001167843462	8.40E-05	NA	7.06E-05	NA	9.12E-05	8.00E-05	NA	NA	5.33E-05	7.54E-05	8.18E-05	NA	NA	5.20E-05	8.39E-05	8.04E-05	NA	5.43E-05	5.58E-05	9.05E-05	8.78E-05	NA	NA	NA	0.0002960263739	0.0001246566153	0.000198756018	0.0001905808022	0.0001310781182	0.0001821722826	9.85E-05
Alistipes_shahii_62199	0.001207474633	NA	NA	NA	NA	NA	NA	NA	NA	NA	NA	NA	NA	NA	NA	NA	NA	NA	NA	NA	NA	NA	NA	NA	NA	NA	NA	NA	NA	NA	NA	NA	NA	NA	0.0006193615584	0.0002822473814	NA	NA	NA	0.0006156109599	0.0003437549606
Adlercreutzia_equolifaciens_60310	0.001061898517	NA	0.0004517302942	0.005755593572	NA	NA	NA	0.004500681011	0.0061141054	NA	NA	NA	0.006797701532	NA	NA	NA	0.007815333323	NA	NA	NA	NA	NA	0.009345454301	0.008040078946	NA	NA	6.93E-05	0.0004359822751	0.0004424455604	NA	3.88E-05	0.00117232964	8.53E-05	8.22E-05	0.0001681141389	0.0001025874451	0.0001489003601	0.0001141450371	0.000152377589	0.0002533838058	0.0001965102947
Bacteroides_finegoldii_57739	0.0002667346319	NA	NA	NA	0.0001062923017	6.55E-05	NA	NA	NA	5.66E-05	5.99E-05	NA	NA	NA	NA	NA	NA	NA	NA	NA	NA	NA	NA	NA	NA	NA	NA	NA	NA	NA	NA	NA	NA	NA	NA	NA	NA	NA	NA	NA	NA
Alistipes_putredinis_61533	0.0004651397769	NA	NA	NA	NA	4.82E-05	NA	NA	NA	NA	NA	NA	NA	NA	NA	NA	NA	NA	NA	NA	NA	NA	NA	NA	NA	NA	NA	NA	NA	NA	NA	NA	NA	NA	0.0001541008386	6.27E-05	NA	NA	NA	NA	9.71E-05
Bacteroides_massiliensis_44749	0.0003802112852	NA	NA	NA	5.28E-05	4.90E-05	NA	NA	NA	5.65E-05	5.35E-05	NA	NA	NA	5.71E-05	5.72E-05	NA	NA	NA	NA	3.25E-05	NA	NA	NA	NA	NA	NA	NA	NA	3.02E-05	2.99E-05	NA	NA	NA	0.0003178045346	0.0001662866377	NA	NA	NA	0.000338460615	NA
Coprococcus_sp_62244	0.0005008037787	0.0001221288646	NA	5.36E-05	8.58E-05	0.0001118207158	NA	5.37E-05	6.84E-05	NA	4.13E-05	NA	7.80E-05	NA	5.11E-05	8.05E-05	7.37E-05	NA	7.50E-05	3.95E-05	NA	4.34E-05	0.0001471877839	0.0001197611936	5.69E-05	5.47E-05	NA	1.00E-04	0.0001548027782	5.80E-05	6.18E-05	NA	0.0001880242523	0.0001038841543	NA	NA	8.51E-05	5.88E-05	8.67E-05	NA	NA
Bacteroides_uniformis_57318	0.004182884481	NA	NA	NA	NA	0.002880515051	NA	NA	NA	NA	0.0002501237306	NA	NA	NA	NA	NA	NA	NA	0.004602619966	NA	NA	NA	NA	NA	NA	NA	NA	NA	NA	0.00286345302	NA	NA	NA	NA	NA	NA	NA	NA	NA	NA	NA
Bacteroides_ovatus_58035	0.002603461684	NA	8.20E-05	NA	0.001281167787	0.001040496005	NA	NA	NA	0.0006714150463	0.0005263579056	NA	NA	NA	0.0003810291262	0.0003241328237	NA	4.36E-05	4.10E-05	5.06E-05	6.84E-05	NA	3.24E-05	5.19E-05	6.68E-05	7.46E-05	NA	4.44E-05	5.44E-05	6.61E-05	6.49E-05	NA	0.0002155840105	NA	0.0001927214991	7.78E-05	8.45E-05	0.0001692291591	0.0001254849398	3.46E-05	1.63E-05
Bifidobacterium_animalis_58116	0.000489110428	NA	5.57E-05	NA	NA	NA	NA	NA	NA	NA	NA	NA	5.72E-05	NA	NA	NA	5.04E-05	4.76E-05	5.46E-05	2.66E-05	3.16E-05	NA	5.14E-05	5.70E-05	2.72E-05	NA	NA	7.17E-05	7.92E-05	3.97E-05	2.92E-05	NA	0.0001317475671	2.26E-05	0.0003022700142	0.000109447575	0.0001634964464	1.36E-05	3.68E-05	0.0002884298575	5.77E-05
Bacteroides_thetaiotaomicron_56941	0.0002263599462	NA	NA	NA	6.45E-05	5.10E-05	NA	NA	NA	5.11E-05	5.04E-05	NA	NA	NA	4.40E-05	5.30E-05	NA	NA	NA	NA	2.48E-05	NA	NA	NA	NA	NA	NA	NA	NA	NA	NA	NA	NA	NA	0.0002902994407	0.0001432166972	NA	NA	NA	0.0002831364949	0.0001478328306
Barnesiella_intestinihominis_62208	0.000286558149	NA	NA	NA	3.36E-05	1.87E-05	NA	NA	NA	3.89E-05	2.29E-05	NA	NA	NA	3.51E-05	NA	NA	NA	NA	NA	2.44E-05	NA	NA	NA	NA	3.15E-05	NA	NA	NA	NA	NA	NA	NA	NA	0.000184195263	NA	NA	NA	NA	0.0001472937239	7.30E-05
Bacteroides_vulgatus_57955	0.01216165638	NA	NA	NA	0.01052812877	0.01122729221	NA	NA	0.009020248032	0.01092768445	0.01096940604	NA	NA	NA	0.01031140653	0.009348676159	NA	NA	NA	0.0001725691701	0.0002572480075	NA	NA	NA	0.0002530822925	0.0002847491577	NA	NA	0.0004482829564	0.001282978137	0.001468142137	NA	NA	NA	0.0006045126493	0.0002986112684	0.0003393606747	NA	NA	0.0008992858803	0.0009989042686
Blautia_wexlerae_56130	0.007066907548	0.002572876752	0.003308424307	0.0007194128018	0.003130846911	0.003211416249	NA	0.0009128936139	0.002585124765	0.0007390247379	0.0006560320704	0.003549284924	0.004474232153	NA	0.004439031663	0.004212722268	0.0004042869411	0.0003926901986	0.0005486447184	0.0003001054443	0.0003602081771	NA	0.00108559586	0.00122514185	0.0006442744156	0.0005528821665	NA	0.00284892371	0.00320429883	NA	NA	0.002104312361	0.002323940224	0.002299035609	NA	NA	0.002849391296	0.003967721398	0.003987399668	0.003315375258	0.003296923289
Clostridiales_bacterium_61057	0.00621163202	NA	NA	NA	0.0001737361187	0.0001661474506	NA	NA	NA	0.0002255914467	0.0002181502226	NA	NA	NA	0.0001372052487	0.0001107048897	NA	NA	0.00349311129	0.003774979405	0.005077641586	NA	NA	0.0005754654641	NA	0.0006499990382	NA	NA	0.002287809792	0.002364050966	0.003425373971	0.001619647802	0.0009692874358	NA	0.003863742868	0.003954992244	0.0003129750397	0.0007235518265	NA	0.000182345725	0.0001563738043
Coprococcus_comes_61587	0.001420167594	NA	NA	NA	0.0004353114252	0.0004058194434	NA	NA	0.0003484006231	NA	NA	NA	0.0008131400878	NA	0.0008710643936	NA	NA	NA	NA	NA	NA	NA	NA	NA	NA	NA	NA	NA	NA	NA	NA	NA	NA	NA	NA	NA	NA	NA	NA	NA	NA
Bilophila_wadsworthia_57364	0.0003650477893	NA	NA	NA	NA	NA	NA	NA	NA	NA	NA	NA	NA	NA	NA	NA	NA	NA	NA	NA	NA	NA	7.91E-05	7.25E-05	NA	NA	NA	NA	NA	NA	NA	NA	NA	NA	NA	NA	NA	NA	NA	NA	0.0001765517195
Eubacterium_hallii_61477	0.001047771558	NA	7.61E-05	NA	NA	NA	NA	NA	NA	NA	NA	NA	NA	NA	NA	NA	NA	NA	0.0006507032068	NA	NA	NA	0.0008046512071	0.0007298806698	0.0008360063346	0.0007778896775	NA	6.20E-05	5.99E-05	3.03E-05	NA	NA	6.77E-05	3.22E-05	NA	NA	5.37E-05	2.52E-05	2.90E-05	0.0001771544082	NA
Faecalibacterium_prausnitzii_61481	0.008207374884	0.0005891702559	NA	NA	0.0004531616849	0.0006212870245	NA	NA	NA	NA	0.002439388243	NA	NA	NA	0.0004014545142	0.0003405154627	NA	NA	NA	NA	NA	NA	NA	NA	NA	NA	NA	NA	NA	NA	NA	NA	NA	NA	NA	NA	NA	NA	NA	0.0005168250919	0.0003531257347
Odoribacter_splanchnicus_62174	0.0002241916778	NA	NA	NA	NA	NA	NA	NA	NA	2.37E-05	NA	NA	NA	NA	NA	NA	NA	NA	NA	NA	NA	NA	NA	NA	NA	NA	NA	NA	NA	NA	NA	NA	NA	NA	NA	8.09E-05	NA	NA	NA	0.0001989822533	NA
Guyana_massiliensis_60772	0.0004751049232	NA	0.0001274677944	NA	4.82E-05	2.84E-05	NA	NA	NA	NA	NA	NA	NA	NA	NA	NA	NA	NA	NA	NA	NA	NA	NA	5.79E-05	1.64E-05	NA	NA	0.000190241804	0.0002075960096	0.0001765444435	0.0002338723224	NA	NA	NA	NA	NA	NA	0.0001759218324	0.0002192079556	NA	NA
Ruminococcus_obeum_61472	0.003441021081	NA	NA	NA	0.002172312911	NA	NA	NA	NA	NA	NA	NA	0.001136022702	NA	0.00123006542	0.0007555636483	NA	NA	NA	NA	NA	NA	NA	NA	NA	NA	NA	NA	NA	NA	NA	NA	NA	NA	NA	NA	NA	NA	NA	NA	NA
Ruminococcus_bromii_62047	0.0004508639197	NA	NA	NA	6.07E-05	5.49E-05	NA	NA	4.77E-05	NA	NA	NA	5.37E-05	NA	4.27E-05	5.41E-05	NA	NA	NA	NA	NA	NA	NA	NA	NA	NA	NA	NA	NA	NA	NA	NA	NA	NA	NA	NA	NA	NA	NA	NA	NA
Ruminococcus_sp_58571	0.0005267663707	NA	0.0001919926473	0.0001489224499	NA	NA	NA	0.0001706787221	NA	NA	NA	NA	NA	NA	NA	NA	0.0002613938861	0.0002089354221	0.0003757920726	0.0001620551434	0.0001890272649	0.0001539249792	0.0002454080519	0.0002802594775	0.0001945236535	0.0001492376406	7.53E-05	0.0002732419895	0.0002451885576	NA	0.000138066774	0.000592388655	7.09E-05	8.64E-05	0.0003001188595	0.0001819052899	0.0003180925684	0.000189151282	0.0001735826168	NA	NA
Ruminococcus_bicirculans_59300	0.0005642937841	0.0001380652728	NA	8.41E-05	0.0001103718636	0.0001369368425	NA	0.000113743544	0.0001295979086	NA	9.42E-05	NA	0.0001262373476	NA	3.56E-05	0.000111192452	NA	NA	NA	NA	NA	NA	NA	NA	NA	NA	NA	NA	NA	NA	NA	NA	NA	NA	NA	NA	NA	NA	NA	NA	NA
Roseburia_intestinalis_56239	0.000866566444	NA	0.0002370211454	NA	NA	NA	NA	NA	NA	NA	NA	NA	NA	NA	NA	NA	0.0002716318992	0.0001254107698	0.0002524281224	0.0002111958923	0.0002143875487	0.0001064250684	0.0002175314406	0.000206263534	0.000217232114	0.0001997579887	8.27E-05	0.0002291780527	0.000204023549	0.0001882949066	0.0002006413573	0.002146982215	0.0006790632059	0.0002407025038	0.0004667154364	0.0002363504875	0.0002318101761	0.0002603475141	0.0002307006046	0.0002759286769	0.0001803613798
Ruminococcus_sp_55468	0.007698458062	NA	NA	NA	0.002696658541	0.003152795301	NA	NA	NA	NA	NA	NA	0.002756508685	NA	0.001621416773	NA	NA	NA	NA	NA	NA	NA	NA	NA	NA	NA	NA	NA	NA	NA	NA	NA	NA	NA	NA	NA	NA	NA	NA	NA	NA
Sutterella_wadsworthensis_56828	0.003350101319	NA	NA	NA	NA	NA	NA	NA	NA	NA	NA	NA	NA	NA	NA	NA	NA	NA	NA	NA	NA	NA	NA	NA	NA	NA	NA	NA	NA	0.0006562185668	0.0005963584718	NA	NA	NA	0.003328040811	0.003910814133	NA	NA	NA	0.001461161053	0.0009210020993
