# Supplementary material for: Uniform bacterial genetic diversity along the guts of mice inoculated with human stool
Source: bioRxiv. 2025 Jan 29:2025.01.28.635365. Preprint. [Version 1] doi: 10.1101/2025.01.28.635365 (PMC11838389; doi:10.1101/2025.01.28.635365)
Supplement: Supplement 3 [file media-3.csv]

species	contig	site_pos	gene	gene_description	variant_type	Inoculum	Mouse 1 Duodenum	Mouse 1 Jejunum	Mouse 1 Ileum	Mouse 1 Cecum	Mouse 1 Colon	Mouse 2 Duodenum	Mouse 2 Jejunum	Mouse 2 Ileum	Mouse 2 Cecum	Mouse 2 Colon	Mouse 3 Duodenum	Mouse 3 Jejunum	Mouse 3 Ileum	Mouse 3 Cecum	Mouse 3 Colon	Mouse 4 Duodenum	Mouse 4 Jejunum	Mouse 4 Ileum	Mouse 4 Cecum	Mouse 4 Colon	Mouse 5 Duodenum	Mouse 5 Jejunum	Mouse 5 Ileum	Mouse 5 Cecum	Mouse 5 Colon	Mouse 6 Duodenum	Mouse 6 Jejunum	Mouse 6 Ileum	Mouse 6 Cecum	Mouse 6 Colon	Mouse 7 Duodenum	Mouse 7 Jejunum	Mouse 7 Ileum	Mouse 7 Cecum	Mouse 7 Colon	Mouse 8 Duodenum	Mouse 8 Jejunum	Mouse 8 Ileum	Mouse 8 Cecum	Mouse 8 Colon
Alistipes_shahii_62199	FP929032	2199263	717959.3.peg.382	putative purple acid phosphatase	1D	0	NA	NA	NA	NA	NA	NA	NA	NA	NA	NA	NA	NA	NA	NA	NA	NA	NA	NA	NA	NA	NA	NA	NA	NA	NA	NA	NA	NA	NA	NA	NA	NA	NA	0	0	NA	NA	NA	NA	0.86
Bacteroides_massiliensis_44749	BAJE01000001	178341	1121098.7.peg.169	hypothetical protein	1D	0.9056603774	NA	NA	NA	0.16	NA	NA	NA	NA	0.09090909091	NA	NA	NA	NA	0.4	NA	NA	NA	NA	NA	NA	NA	NA	NA	NA	NA	NA	NA	NA	NA	NA	NA	NA	NA	NA	NA	NA	NA	NA	NA	NA
Bacteroides_massiliensis_44749	BAJE01000002	3548	1121098.7.peg.230	KtrAB potassium uptake system, integral membrane component KtrB	1D	0.8684210526	NA	NA	NA	0.04545454545	NA	NA	NA	NA	0	0	NA	NA	NA	0.4827586207	NA	NA	NA	NA	NA	NA	NA	NA	NA	NA	NA	NA	NA	NA	NA	NA	NA	NA	NA	NA	NA	NA	NA	NA	NA	NA
Bacteroides_massiliensis_44749	BAJE01000005	11718	1121098.7.peg.772	hypothetical protein	1D	0.08474576271	NA	NA	NA	1	NA	NA	NA	NA	1	1	NA	NA	NA	0.5357142857	NA	NA	NA	NA	NA	NA	NA	NA	NA	NA	NA	NA	NA	NA	NA	NA	NA	NA	NA	NA	NA	NA	NA	NA	NA	NA
Bacteroides_massiliensis_44749	BAJE01000030	34278	1121098.7.peg.3022	hypothetical protein	1D	0.1052631579	NA	NA	NA	0.9428571429	NA	NA	NA	NA	1	0.9473684211	NA	NA	NA	0.5079365079	NA	NA	NA	NA	NA	NA	NA	NA	NA	NA	NA	NA	NA	NA	NA	NA	NA	NA	NA	NA	NA	NA	NA	NA	NA	NA
Bacteroides_massiliensis_44749	BAJE01000053	5521	1121098.7.peg.3757	NADP-dependent malic enzyme (EC 1.1.1.40)	1D	0.08333333333	NA	NA	NA	1	NA	NA	NA	NA	NA	NA	NA	NA	NA	NA	NA	NA	NA	NA	NA	NA	NA	NA	NA	NA	NA	NA	NA	NA	NA	NA	NA	NA	NA	NA	NA	NA	NA	NA	NA	NA
Bacteroides_thetaiotaomicron_56941	NZ_GG695900	317104	469586.3.peg.1838	Two-component system sensor histidine kinase	4D	NA	NA	NA	NA	0.1290322581	0.1333333333	NA	NA	NA	NA	NA	NA	NA	NA	NA	NA	NA	NA	NA	NA	NA	NA	NA	NA	NA	NA	NA	NA	NA	NA	NA	NA	NA	NA	NA	NA	NA	NA	NA	0.8292682927	0.7450980392
Bacteroides_thetaiotaomicron_56941	NZ_GG695901	69427	469586.3.peg.2632	Type I restriction-modification system, specificity subunit S	4D	NA	NA	NA	NA	0.03703703704	0.05405405405	NA	NA	NA	NA	NA	NA	NA	NA	NA	NA	NA	NA	NA	NA	NA	NA	NA	NA	NA	NA	NA	NA	NA	NA	NA	NA	NA	NA	NA	NA	NA	NA	NA	0.8909090909	0.8679245283
Bacteroides_thetaiotaomicron_56941	NZ_GG695901	69778	469586.3.peg.2632	Type I restriction-modification system, specificity subunit S	2D	NA	NA	NA	NA	0.04081632653	0	NA	NA	NA	NA	NA	NA	NA	NA	NA	NA	NA	NA	NA	NA	NA	NA	NA	NA	NA	NA	NA	NA	NA	NA	NA	NA	NA	NA	NA	NA	NA	NA	NA	0.7333333333	0.9459459459
Bacteroides_thetaiotaomicron_56941	NZ_GG695901	69789	469586.3.peg.2632	Type I restriction-modification system, specificity subunit S	1D	NA	NA	NA	NA	0.02083333333	0	NA	NA	NA	NA	NA	NA	NA	NA	NA	NA	NA	NA	NA	NA	NA	NA	NA	NA	NA	NA	NA	NA	NA	NA	NA	NA	NA	NA	NA	NA	NA	NA	NA	0.6296296296	0.9393939394
Bacteroides_thetaiotaomicron_56941	NZ_GG695901	69436	469586.3.peg.2632	Type I restriction-modification system, specificity subunit S	4D	NA	NA	NA	NA	0.03636363636	0.07894736842	NA	NA	NA	NA	NA	NA	NA	NA	NA	NA	NA	NA	NA	NA	NA	NA	NA	NA	NA	NA	NA	NA	NA	NA	NA	NA	NA	NA	NA	NA	NA	NA	NA	NA	0.9137931034
Bacteroides_thetaiotaomicron_56941	NZ_GG695901	69469	469586.3.peg.2632	Type I restriction-modification system, specificity subunit S	3D	NA	NA	NA	NA	0.1129032258	0.152173913	NA	NA	NA	NA	NA	NA	NA	NA	NA	NA	NA	NA	NA	NA	NA	NA	NA	NA	NA	NA	NA	NA	NA	NA	NA	NA	NA	NA	NA	NA	NA	NA	NA	NA	0.9620253165
Bacteroides_thetaiotaomicron_56941	NZ_GG695901	69472	469586.3.peg.2632	Type I restriction-modification system, specificity subunit S	4D	NA	NA	NA	NA	0.1186440678	0.1489361702	NA	NA	NA	NA	NA	NA	NA	NA	NA	NA	NA	NA	NA	NA	NA	NA	NA	NA	NA	NA	NA	NA	NA	NA	NA	NA	NA	NA	NA	NA	NA	NA	NA	NA	0.975
Bacteroides_thetaiotaomicron_56941	NZ_GG695901	69775	469586.3.peg.2632	Type I restriction-modification system, specificity subunit S	4D	NA	NA	NA	NA	0.04166666667	0	NA	NA	NA	NA	NA	NA	NA	NA	NA	NA	NA	NA	NA	NA	NA	NA	NA	NA	NA	NA	NA	NA	NA	NA	NA	NA	NA	NA	NA	NA	NA	NA	NA	NA	0.95
Bacteroides_vulgatus_57955	NC_009614	1853174	435590.9.peg.1443	hypothetical protein	1D	0	NA	NA	NA	0.02	0	NA	NA	NA	NA	NA	NA	NA	NA	0	NA	NA	NA	NA	NA	0.9787234043	NA	NA	NA	NA	0.1379310345	NA	NA	NA	0.6086956522	0.3684210526	NA	NA	NA	NA	0.7741935484	NA	NA	NA	0.07142857143	NA
Blautia_producta_56315	AUUC01000030	5300	1121114.7.peg.5098	hypothetical protein	1D	NA	NA	0.2877358491	NA	NA	NA	NA	NA	NA	NA	NA	NA	NA	NA	NA	NA	0	0	0	0	0	0	0	0	0	0	1	0.9615384615	0.9608763693	0.9883040936	0.9946808511	0	0.0151187905	0.01086956522	0.002659574468	0.01017811705	0.09180327869	0.3413940256	0.2996632997	0.003452243959	0.0007194244604
Blautia_wexlerae_56130	AXVN01000003	7259	1121115.4.peg.285	4-carboxymuconolactone decarboxylase (EC 4.1.1.44)	1D	0.09523809524	NA	NA	0.1075268817	0.07317073171	0.06451612903	NA	0.09848484848	0.07142857143	0.1182795699	0.06329113924	NA	0.02597402597	NA	0.28125	0.2142857143	0.8333333333	NA	0.825	NA	NA	NA	0.7692307692	0.652173913	NA	NA	NA	NA	NA	NA	NA	NA	NA	NA	NA	NA	NA	0.7	0.6585365854	NA	NA
Blautia_wexlerae_56130	AXVN01000004	92591	1121115.4.peg.489	hypothetical protein	4D	0.4956896552	NA	NA	0.9281767956	0.737704918	0.6212121212	NA	0.9405940594	0.8222222222	0.9682539683	0.9504950495	NA	0.3553719008	NA	0.3888888889	0.5660377358	0.1492537313	NA	NA	NA	NA	NA	0.36	0.3648648649	NA	NA	NA	NA	NA	NA	NA	NA	NA	NA	NA	NA	NA	0.1808510638	0.1481481481	NA	NA
Blautia_wexlerae_56130	AXVN01000004	92637	1121115.4.peg.489	hypothetical protein	1D	0.4510638298	NA	NA	0.9316770186	0.7887323944	0.6438356164	NA	0.9361702128	0.8431372549	0.9758064516	0.9345794393	NA	0.3065693431	NA	0.4117647059	0.5416666667	0.1	NA	NA	NA	NA	NA	0.3606557377	0.4155844156	NA	NA	NA	NA	NA	NA	NA	NA	NA	NA	NA	NA	NA	0.1783783784	0.08474576271	NA	NA
Blautia_wexlerae_56130	AXVN01000004	92781	1121115.4.peg.489	hypothetical protein	1D	0.4819277108	0.6538461538	NA	0.9386503067	0.7619047619	0.7	NA	0.9267015707	0.8125	0.9493670886	0.962406015	NA	0.4305555556	NA	0.4494382022	0.5	0.1935483871	NA	NA	NA	NA	NA	0.3111111111	0.3661971831	NA	NA	NA	NA	NA	NA	NA	NA	NA	NA	NA	NA	NA	0.2340425532	0.09836065574	NA	NA
Blautia_wexlerae_56130	AXVN01000004	92799	1121115.4.peg.489	hypothetical protein	1D	0.05447470817	0.2307692308	NA	0.05263157895	0.02898550725	0.1685393258	NA	0.07831325301	0.04166666667	0.05063291139	0.04651162791	NA	0.08053691275	NA	0.1827956989	0.1129032258	0.8428571429	NA	NA	NA	NA	NA	0.7608695652	0.6578947368	NA	NA	NA	NA	NA	NA	NA	NA	NA	NA	NA	NA	NA	0.706185567	0.8833333333	NA	NA
Blautia_wexlerae_56130	AXVN01000004	92861	1121115.4.peg.489	hypothetical protein	2D	0.3576923077	0.7	NA	0.9533333333	0.8142857143	0.7051282051	NA	0.9144736842	0.7692307692	0.9473684211	0.9375	NA	0.3467741935	NA	0.4736842105	0.4561403509	0.1538461538	NA	NA	NA	NA	NA	0.3043478261	0.2894736842	NA	NA	NA	NA	NA	NA	NA	NA	NA	NA	NA	NA	NA	0.1734693878	0.09836065574	NA	NA
Blautia_wexlerae_56130	AXVN01000043	11132	1121115.4.peg.2469	hypothetical protein	2D	NA	NA	NA	NA	0.1	0.1142857143	NA	NA	NA	0.1842105263	0.09677419355	NA	NA	NA	NA	NA	NA	NA	0.847826087	NA	NA	NA	NA	NA	NA	NA	NA	NA	1	NA	NA	NA	0.972972973	0.9507042254	NA	NA	NA	0.8333333333	NA	NA	NA
Blautia_wexlerae_56130	AXVN01000043	11141	1121115.4.peg.2469	hypothetical protein	2D	NA	NA	NA	NA	0.9090909091	0.8048780488	NA	NA	NA	0.8666666667	0.9375	NA	NA	NA	NA	NA	NA	NA	0.1666666667	NA	NA	NA	NA	NA	NA	NA	NA	NA	0.04	NA	NA	NA	0.05	0.07189542484	NA	NA	NA	0.2063492063	NA	NA	NA
Blautia_wexlerae_56130	AXVN01000060	7473	1121115.4.peg.2967	Fructokinase (EC 2.7.1.4)	1D	0.261627907	0.9	NA	0.8735632184	0.8	0.8095238095	NA	0.9452054795	0.8529411765	0.92	0.9104477612	NA	0.3916666667	NA	0.3818181818	0.4418604651	0.1454545455	NA	0.1896551724	NA	NA	NA	0.25	0.4464285714	NA	NA	NA	NA	NA	NA	NA	NA	NA	NA	NA	NA	NA	0.1692307692	0.2115384615	NA	NA
Clostridiales_bacterium_52743	ACWL01000008	66820	665941.3.peg.384	NAD-dependent oxidoreductase	1D	NA	NA	NA	NA	NA	NA	NA	NA	NA	NA	NA	NA	NA	NA	NA	NA	NA	NA	NA	NA	NA	NA	NA	0	0.0303030303	0	NA	NA	NA	0.1724137931	0.1538461538	NA	0.84	0.7441860465	NA	NA	0.1923076923	0.2523364486	0.1	NA	NA
Clostridiales_bacterium_52743	ACWL01000067	84556	665941.3.peg.3092	hypothetical protein	1D	NA	NA	0.1470588235	NA	NA	NA	NA	NA	NA	NA	NA	NA	NA	NA	NA	NA	NA	NA	NA	NA	NA	NA	NA	0	0.02380952381	0.04545454545	NA	NA	0.3333333333	0.1739130435	0.375	NA	0.9090909091	0.7916666667	NA	NA	0.1363636364	0.170212766	0.1428571429	NA	NA
Coprococcus_sp_62244	FP929039	113828	751585.3.peg.196	Cell division protein FtsI [Peptidoglycan synthetase] (EC 2.4.1.129)	2D	0	NA	0	NA	0.935483871	0.9444444444	NA	NA	NA	NA	NA	NA	NA	NA	0.4	0.2105263158	NA	NA	0	NA	NA	NA	0	0	0	NA	NA	0	0	0	0	NA	0	0	NA	NA	0	0	0	0	0
Coprococcus_sp_62244	FP929039	2777494	751585.3.peg.1764	Alanyl-tRNA synthetase (EC 6.1.1.7)	4D	0	NA	0	NA	0.02631578947	0.1044776119	NA	NA	NA	NA	NA	NA	NA	NA	NA	0.8	NA	NA	NA	NA	NA	NA	0	0	NA	NA	NA	0	0	0	0	NA	0	NA	NA	NA	0	0	0	0	0
Enterococcus_faecium_56947	AHWP01000016	52706	1138888.3.peg.2520	ClpE-like protein	1D	NA	NA	0.2325581395	NA	NA	NA	NA	NA	NA	NA	NA	NA	NA	NA	NA	NA	NA	NA	NA	NA	NA	NA	NA	NA	NA	NA	NA	NA	NA	NA	NA	NA	NA	NA	NA	NA	NA	0.2393617021	0.186746988	NA	0.9047619048
Eubacterium_hallii_61477	NZ_ACEP01000011	26673	411469.3.peg.141	hypothetical protein	1D	0	NA	NA	NA	NA	NA	NA	NA	NA	NA	NA	NA	NA	NA	NA	NA	NA	NA	NA	NA	NA	NA	NA	NA	NA	NA	NA	NA	NA	NA	NA	NA	NA	0.05	NA	NA	NA	0.8684210526	NA	NA	NA
Eubacterium_hallii_61477	NZ_ACEP01000047	41626	411469.3.peg.805	Lysyl-tRNA synthetase (class I) (EC 6.1.1.6)	1D	0.06818181818	NA	0.9047619048	NA	NA	NA	NA	NA	NA	NA	NA	NA	NA	NA	NA	NA	NA	NA	NA	NA	NA	NA	NA	1	NA	NA	NA	NA	0.7307692308	NA	NA	NA	NA	0.02857142857	NA	NA	1	0.8476190476	0.9661016949	NA	NA
Eubacterium_hallii_61477	NZ_ACEP01000061	6283	411469.3.peg.1076	hypothetical protein	1D	0.2727272727	NA	NA	NA	NA	NA	NA	NA	NA	NA	NA	NA	NA	NA	NA	NA	NA	NA	NA	NA	NA	NA	NA	NA	NA	NA	NA	NA	NA	NA	NA	NA	NA	0.05405405405	NA	NA	NA	0.8125	0.8775510204	NA	NA
Eubacterium_hallii_61477	NZ_ACEP01000093	31401	411469.3.peg.1844	hypothetical protein	2D	0.4242424242	NA	0.9	NA	NA	NA	NA	NA	NA	NA	NA	NA	NA	NA	NA	NA	NA	NA	NA	NA	NA	NA	NA	NA	NA	NA	NA	NA	NA	NA	NA	NA	NA	0	NA	NA	NA	0.9393939394	0.9230769231	NA	NA
Eubacterium_hallii_61477	NZ_ACEP01000094	927	411469.3.peg.1859	23S rRNA (guanine(2445)-N(2))-methyltransferase (EC 2.1.1.173)	1D	0.3953488372	NA	0.05	NA	NA	NA	NA	NA	NA	NA	NA	NA	NA	NA	NA	NA	NA	NA	NA	NA	NA	NA	NA	NA	NA	NA	NA	NA	NA	NA	NA	NA	NA	0.9090909091	NA	NA	NA	0.07246376812	0.04347826087	NA	NA
Eubacterium_hallii_61477	NZ_ACEP01000101	40809	411469.3.peg.2047	Ketopantoate reductase PanG (EC 1.1.1.169)	1D	0.04	NA	0.96	NA	NA	NA	NA	NA	NA	NA	NA	NA	NA	NA	NA	NA	NA	NA	NA	NA	NA	NA	NA	NA	NA	NA	NA	NA	NA	NA	NA	NA	NA	0.04166666667	NA	NA	NA	0.9107142857	0.8490566038	NA	NA
Eubacterium_hallii_61477	NZ_ACEP01000106	78029	411469.3.peg.2199	Multimodular transpeptidase-transglycosylase (EC 2.4.1.129) (EC 3.4.-.-)	1D	0.3571428571	NA	0.05	NA	NA	NA	NA	NA	NA	NA	NA	NA	NA	NA	NA	NA	NA	NA	NA	NA	NA	NA	NA	0	NA	NA	NA	NA	0.04347826087	NA	NA	NA	NA	1	NA	NA	0.2608695652	0.06593406593	0.01587301587	NA	NA
Eubacterium_hallii_61477	NZ_ACEP01000170	1059	411469.3.peg.2801	hypothetical protein	1D	0.04545454545	NA	NA	NA	NA	NA	NA	NA	NA	NA	NA	NA	NA	NA	NA	NA	NA	NA	NA	NA	NA	NA	NA	1	NA	NA	NA	NA	NA	NA	NA	NA	NA	0.03571428571	NA	NA	NA	0.8762886598	0.8615384615	NA	NA
Lachnospiraceae_bacterium_56833	BAHZ01000003	72457	1232455.3.peg.366	Transcriptional regulator, AcrR family	4D	NA	NA	NA	0	NA	NA	NA	0	NA	0	0	NA	NA	NA	0	NA	NA	NA	NA	NA	NA	NA	NA	NA	NA	NA	NA	NA	NA	NA	NA	NA	NA	NA	NA	NA	NA	NA	NA	NA	0.829787234
Lachnospiraceae_bacterium_56833	BAHZ01000003	72782	1232455.3.peg.367	Heterodimeric efflux ABC transporter, permease/ATP-binding subunit 1	1D	NA	NA	NA	0	NA	NA	NA	0	NA	0	0	NA	NA	NA	0	NA	NA	NA	NA	NA	NA	NA	NA	NA	NA	NA	NA	NA	NA	NA	NA	NA	NA	NA	NA	NA	NA	NA	NA	NA	0.8571428571
Lachnospiraceae_bacterium_56833	BAHZ01000003	72783	1232455.3.peg.367	Heterodimeric efflux ABC transporter, permease/ATP-binding subunit 1	2D	NA	NA	NA	0	NA	NA	NA	0	NA	0	0	NA	NA	NA	0	NA	NA	NA	NA	NA	NA	NA	NA	NA	NA	NA	NA	NA	NA	NA	NA	NA	NA	NA	NA	NA	NA	NA	NA	NA	0.8148148148
Lachnospiraceae_bacterium_56833	BAHZ01000003	72798	1232455.3.peg.367	Heterodimeric efflux ABC transporter, permease/ATP-binding subunit 1	4D	NA	NA	NA	0	NA	NA	NA	0	NA	0	0	NA	NA	NA	0	NA	NA	NA	NA	NA	NA	NA	NA	NA	NA	NA	NA	NA	NA	NA	NA	NA	NA	NA	NA	NA	NA	NA	NA	NA	0.8076923077
Lachnospiraceae_bacterium_56833	BAHZ01000039	40077	1232455.3.peg.2983	Multi antimicrobial extrusion protein (Na(+)/drug antiporter), MATE family of MDR efflux pumps	2D	NA	NA	NA	0	NA	NA	NA	0.03225806452	NA	0	0.02380952381	NA	NA	NA	0.01515151515	NA	NA	NA	NA	NA	NA	NA	NA	NA	NA	NA	NA	NA	NA	NA	NA	NA	NA	NA	NA	NA	NA	NA	NA	NA	0.9230769231
Lachnospiraceae_bacterium_56833	BAHZ01000039	40083	1232455.3.peg.2983	Multi antimicrobial extrusion protein (Na(+)/drug antiporter), MATE family of MDR efflux pumps	3D	NA	NA	NA	0	NA	NA	NA	0.03125	NA	0	0.02083333333	NA	NA	NA	0.01428571429	NA	NA	NA	NA	NA	NA	NA	NA	NA	NA	NA	NA	NA	NA	NA	NA	NA	NA	NA	NA	NA	NA	NA	NA	NA	0.935483871
Lachnospiraceae_bacterium_56833	BAHZ01000039	40114	1232455.3.peg.2983	Multi antimicrobial extrusion protein (Na(+)/drug antiporter), MATE family of MDR efflux pumps	1D	NA	NA	NA	0.04761904762	NA	NA	NA	0.02631578947	NA	0	0.02	NA	NA	NA	0.015625	NA	NA	NA	NA	NA	NA	NA	NA	NA	NA	NA	NA	NA	NA	NA	NA	NA	NA	NA	NA	NA	NA	NA	NA	NA	0.9591836735
Lachnospiraceae_bacterium_56833	BAHZ01000352	1818	1232455.3.peg.9808	Ribonuclease Z (EC 3.1.26.11)	2D	NA	NA	NA	1	NA	NA	NA	0.975	NA	1	0.9818181818	NA	NA	NA	1	NA	NA	NA	NA	NA	NA	NA	NA	NA	NA	NA	NA	NA	NA	NA	NA	NA	NA	NA	NA	NA	NA	NA	NA	NA	0
Parabacteroides_distasonis_56985	ACUD01000002	1638324	658663.3.peg.1730	Outer membrane TonB-dependent transporter, utilization system for glycans and polysaccharides (PUL), SusC family	4D	0.05714285714	NA	NA	NA	0.9836065574	0.9836065574	NA	NA	1	0.9333333333	0.9253731343	NA	NA	NA	0.484375	0.5454545455	NA	NA	NA	0.3142857143	0.3235294118	NA	NA	NA	0.5862068966	0.6764705882	NA	NA	1	1	1	NA	NA	NA	0.9842519685	0.9931034483	NA	NA	1	1	0.99543379
Parabacteroides_distasonis_56985	ACUD01000001	83619	658663.3.peg.76	Tyrosine-protein kinase (EC 2.7.10.2)	2D	0	NA	NA	NA	0.7777777778	0.8095238095	NA	NA	NA	NA	NA	NA	NA	NA	0.2203389831	0.1875	NA	NA	NA	0.0625	0.02631578947	NA	NA	NA	0.4545454545	0.08333333333	NA	NA	NA	NA	1	NA	NA	NA	NA	NA	NA	NA	NA	NA	NA
Parabacteroides_distasonis_56985	ACUD01000001	83628	658663.3.peg.76	Tyrosine-protein kinase (EC 2.7.10.2)	2D	0	NA	NA	NA	0.6071428571	0.6363636364	NA	NA	NA	0.4242424242	0.6551724138	NA	NA	NA	0.2033898305	0.08333333333	NA	NA	NA	0.03333333333	0	NA	NA	NA	0.2727272727	0.1333333333	NA	NA	NA	NA	0.8	NA	NA	NA	NA	NA	NA	NA	NA	NA	NA
Parabacteroides_distasonis_56985	ACUD01000001	83631	658663.3.peg.76	Tyrosine-protein kinase (EC 2.7.10.2)	4D	0	NA	NA	NA	0.7931034483	NA	NA	NA	NA	0.65625	0.7777777778	NA	NA	NA	0.25	0.2068965517	NA	NA	NA	0.07692307692	0.02857142857	NA	NA	NA	NA	0.07407407407	NA	NA	NA	NA	1	NA	NA	NA	NA	NA	NA	NA	NA	NA	NA
Roseburia_intestinalis_56239	FP929049	693185	657315.3.peg.1793	hypothetical protein	1D	0	NA	0.04237288136	NA	NA	NA	NA	NA	NA	NA	NA	NA	NA	NA	NA	NA	0	0	0	0	0	0	0	0	0	0	0	0	0	0.002207505519	0	0.8076923077	0.7900552486	0.8456375839	0.8513761468	0.8331668332	0.06060606061	0.02489626556	NA	0.02546523017	0.01624548736
Roseburia_intestinalis_56239	FP929049	1093455	657315.3.peg.2180	Ribonuclease J (endonuclease and 5' exonuclease)	4D	0	NA	0.04109589041	NA	NA	NA	NA	NA	NA	NA	NA	NA	NA	NA	NA	NA	0	0	0	0.002066115702	0	0	0	0	0	0	1	0.976744186	1	0.9967213115	0.9969230769	0	0.006578947368	0	0	0	0.03105590062	0.07109004739	0.3	0.06531204644	0.0531986532
Roseburia_intestinalis_56239	FP929049	3699582	657315.3.peg.918	Transcriptional regulator, LacI family	4D	0	NA	0	NA	NA	NA	NA	NA	NA	NA	NA	NA	NA	NA	NA	NA	1	0.9565217391	0.978021978	0.9976580796	0.9966666667	0.1166666667	0.03846153846	0.1145038168	0.1111111111	0.08421052632	0	0	0	0	0	0	0	0	0	0	0	0	0	0.001092896175	0.001288659794
Ruminococcus_bicirculans_59300	HF545616	1814619	1160721.7.peg.1664	Putative glycosyltransferase	2D	0.5161290323	NA	NA	NA	0.1951219512	0.3076923077	NA	1	NA	NA	NA	NA	NA	NA	NA	0.5862068966	NA	NA	NA	NA	NA	NA	NA	NA	NA	NA	NA	NA	NA	NA	NA	NA	NA	NA	NA	NA	NA	NA	NA	NA	NA
Ruminococcus_bicirculans_59300	HF545616	1815912	1160721.7.peg.1666	Spore germination endopeptidase Gpr (EC 3.4.24.78)	4D	0.5498154982	NA	NA	NA	0.7272727273	0.82	NA	0.03846153846	NA	NA	NA	NA	NA	NA	NA	0.619047619	NA	NA	NA	NA	NA	NA	NA	NA	NA	NA	NA	NA	NA	NA	NA	NA	NA	NA	NA	NA	NA	NA	NA	NA	NA
Ruminococcus_bicirculans_59300	HF545616	1815933	1160721.7.peg.1666	Spore germination endopeptidase Gpr (EC 3.4.24.78)	4D	0.4545454545	NA	NA	NA	NA	0.175	NA	1	NA	NA	NA	NA	NA	NA	NA	0.4090909091	NA	NA	NA	NA	NA	NA	NA	NA	NA	NA	NA	NA	NA	NA	NA	NA	NA	NA	NA	NA	NA	NA	NA	NA	NA
Ruminococcus_bicirculans_59300	HF545616	1815950	1160721.7.peg.1666	Spore germination endopeptidase Gpr (EC 3.4.24.78)	1D	0.4172661871	NA	NA	NA	NA	0.1315789474	NA	0.9259259259	NA	NA	0.9545454545	NA	NA	NA	NA	0.5217391304	NA	NA	NA	NA	NA	NA	NA	NA	NA	NA	NA	NA	NA	NA	NA	NA	NA	NA	NA	NA	NA	NA	NA	NA	NA
Ruminococcus_bicirculans_59300	HF545616	1816021	1160721.7.peg.1666	Spore germination endopeptidase Gpr (EC 3.4.24.78)	1D	0.4267241379	NA	NA	NA	NA	0.8275862069	NA	0.1379310345	NA	NA	NA	NA	NA	NA	NA	NA	NA	NA	NA	NA	NA	NA	NA	NA	NA	NA	NA	NA	NA	NA	NA	NA	NA	NA	NA	NA	NA	NA	NA	NA	NA
Ruminococcus_bicirculans_59300	HF545616	1816230	1160721.7.peg.1666	Spore germination endopeptidase Gpr (EC 3.4.24.78)	4D	0.5090252708	NA	NA	NA	0.65	0.8648648649	NA	0.1282051282	NA	NA	NA	NA	NA	NA	NA	0.6	NA	NA	NA	NA	NA	NA	NA	NA	NA	NA	NA	NA	NA	NA	NA	NA	NA	NA	NA	NA	NA	NA	NA	NA	NA
Ruminococcus_gauvreauii_59033	AUDP01000022	84585	1123075.3.peg.2594	ABC transporter, permease protein (cluster 2, ribose/xylose/arabinose/galactose)	1D	NA	NA	NA	0.9375	1	1	NA	0.90625	1	NA	NA	NA	0	NA	0	NA	NA	NA	NA	NA	NA	NA	NA	NA	NA	NA	NA	NA	NA	NA	NA	NA	NA	NA	NA	NA	NA	NA	NA	NA	NA
Ruminococcus_sp_58571	CAHL01000056	22502	1095771.3.peg.2844	Aconitase family protein YbhJ	1D	NA	NA	0.7567567568	NA	NA	NA	NA	NA	NA	NA	NA	NA	NA	NA	NA	NA	0	0	0	0	0	NA	0	0	NA	NA	NA	0.8682170543	0.8375	0.8787878788	0.9761904762	0.02272727273	0.007380073801	0.002958579882	0	0	NA	0.6956521739	0.7692307692	NA	NA
Ruminococcus_sp_58571	CAHL01000057	83096	1095771.3.peg.2993	Sulfate and thiosulfate binding protein CysP	2D	NA	NA	0.75	NA	NA	NA	NA	NA	NA	NA	NA	NA	NA	NA	NA	NA	0	0	0	0	0	NA	0	0	NA	NA	NA	0.821192053	0.8571428571	0.9666666667	0.9722222222	0	0	0.007407407407	0	0.01449275362	NA	0.6898395722	0.765625	NA	NA
Ruminococcus_sp_58571	CAHL01000057	120627	1095771.3.peg.3028	TRAP-type C4-dicarboxylate transport system, large permease component	2D	NA	NA	NA	NA	NA	NA	NA	NA	NA	NA	NA	NA	NA	NA	NA	NA	0.25	NA	0.3863636364	NA	NA	NA	0.8846153846	0.65625	NA	NA	NA	NA	0.1818181818	NA	NA	NA	NA	NA	NA	0.1034482759	NA	0.5326086957	0.44	NA	NA
Ruminococcus_sp_58571	CAHL01000016	6905	1095771.3.peg.963	hypothetical protein	2D	NA	NA	NA	NA	NA	NA	NA	NA	NA	NA	NA	NA	NA	NA	NA	NA	0.5757575758	0.8695652174	0.5512820513	0.1730769231	0.07547169811	NA	0.7878787879	0.756097561	0.4222222222	NA	NA	0.8039215686	0.7534246575	0.387755102	0.5862068966	0.64	0.7871287129	0.6534653465	0.5443037975	0.5657894737	NA	NA	NA	NA	NA
Ruminococcus_sp_58571	CAHL01000016	6907	1095771.3.peg.963	hypothetical protein	1D	NA	NA	NA	NA	NA	NA	NA	NA	NA	NA	NA	NA	NA	NA	NA	NA	0.6216216216	0.8	0.5855855856	0.1739130435	0.1304347826	NA	0.7777777778	0.7543859649	0.4333333333	NA	NA	0.768115942	0.7411764706	0.3548387097	0.5789473684	0.5483870968	0.7764227642	0.6338797814	NA	0.5051546392	NA	NA	NA	NA	NA
